# Supplementary material for: Using QALYs as an Outcome for Assessing Global Prediction Accuracy in Diabetes Simulation Models
Source: Med Decis Making. 2024 Oct 30;45(1):45–59. doi: 10.1177/0272989X241285866 (PMC11645849; doi:10.1177/0272989X241285866)
Supplement: sj-do-2-mdm-10.1177_0272989X241285866 – Supplemental material for Using QALYs as an Outcome for Assessing Global Prediction Accuracy in Diabetes Simulation Models [file sj-do-2-mdm-10.1177_0272989X241285866.do]

* Stata version 17
* Open a dataset with 1 row per patient.

************** Randomly assigned order of events and identify cause of death
/*The model randomises the order in which events are applied, which has 2 effects: 
(1) it allows the interactions between events, in that if MI is randomly assigned to be considered before stroke, and that patient happens to have an MI, they are at higher risk of stroke because they have had an MI in the last year. When the model has been run, these effects are already captured in the model output.
(2) In the QALY calculations, we have to identify which event is the cause of death, because the non-fatal events reduce quality-of-life, whereas the patient is assumed to die very soon after the fatal event. 

The below code assigns to each patient a cause of death by randomly assigning causes.
*/

set type double

set seed 934234075

forvalues t=1(1)7 {
local event "IHD CHF Renalfailure" //potentially fatal events that can happen only once
foreach v of local event {
	generate rand_`v'_`t'=runiform()
	replace rand_`v'_`t'= 0 if `v'_first`t'==0	
}
local event "MI stroke amp" //Potentially fatal events that can happen twice
foreach v of local event {
	generate rand_`v'_`t'=runiform()
	replace rand_`v'_`t'= 0 if `v'_first`t'==0 & `v'_second`t'==0
}

egen rowmax_`t' =rowmax(rand_IHD_`t' rand_MI_`t' rand_CHF_`t' rand_stroke_`t' rand_amp_`t' rand_Renalfailure_`t') if death`t'==1
local event "IHD MI CHF stroke amp Renalfailure" //All potentially fatal events
foreach v of local event {
	generate `v'_causeddeath`t' = 1 if death`t'==1 & rand_`v'_`t'!=. & rand_`v'_`t'!=0 & rand_`v'_`t'==rowmax_`t'

}
local event "blind ulc" //Blindness and Ulcer are not considered potentially fatal
foreach v of local event {
	generate `v'_causeddeath`t' =.
}
}

******************************Setting up utilities: UKPDS-OM2 defaults ************* 
//I create these data input variables as constants, same for all pts

generate Initialutility=	0.807

generate IHD_disut=	0.000 //************ UKPDS-OM Defaults for disutilities in the year of the event
generate MI_disut=	-0.065 //************
generate CHF_disut=	-0.101 //************
generate stroke_disut= -0.165 //************
generate amp_disut= -0.172 //************
generate blind_disut= 0.000 //************
generate Renalfailure_disut= -0.330 //************
generate ulc_disut=	-0.210 //************ 0 //REPLACE VALUE WITH 0 FOR sensitivity analysis 3

// Beaudet Alternative utility set - used in sensitivity analysis
//generate Initialutility=	0.785

//generate IHD_disut=	-0.090 //************ UKPDS-OM Defaults for disutilities in the year of the event
//generate MI_disut=	-0.055 //************
//generate CHF_disut=	-0.108 //************
//generate stroke_disut= -0.164 //************
//generate amp_disut= -0.280 //************
//generate blind_disut= -0.074 //************
//generate Renalfailure_disut= -0.204 //************
//generate ulc_disut=	-0.170 //************ 0 //REPLACE VALUE WITH 0 FOR sensitivity analysis 3


//Life expectancy sensitivity analysis 7
//generate IHD_disut=	0.000 //************ 
//generate MI_disut=	0 //************
//generate CHF_disut=	0 //************
//generate stroke_disut= 0 //************
//generate amp_disut= 0 //************
//generate blind_disut= 0.000 //************
//generate Renalfailure_disut= 0 //************
//generate ulc_disut=	0 


local variable "IHD MI CHF stroke amp blind Renalfailure ulc"
foreach v of local variable {
    generate `v'_disut_subsequent= `v'_disut //Unless otherwise specified, disutility in subsequent years is equal to the disutility in that year
}

replace MI_disut_subsequent=0 //************ UKPDS default for disutilities in subsequent years that are not equal to the utility in the 1st year: disutility for MI in subsequent years is 0


****************************ESTIMATING QALYS OM2 FOR EVENTS WE ACTUALLY OBSERVED IN TRIAL *******************************

//generate utility0=Initialutility
generate QALYs=0
generate died_QALYloop=0
local variable "IHD MI CHF stroke amp blind Renalfailure ulc"
foreach v of local variable {
	generate Previous`v'inmodel=0 //Dummy variable equal to 1 if the disutility for x in subsequent years should be applied this year; equal to 2 if it should be applied twice
}

forvalues t=1(1)7 { //Loop over 7 years. VARY MAX BY DATASET: datasets with longer follow up need higher max t
	generate utility`t'= Initialutility
	local variable "IHD MI CHF stroke amp blind Renalfailure ulc"
	foreach v of local variable {
		replace utility`t' = utility`t' + `v'_disut 				if `v'_first`t'==1 & `v'_causeddeath`t'!=1 // no disutitity applied to fatal events: die immediately
		replace utility`t' = utility`t' + `v'_disut_subsequent 		if Previous`v'inmodel==1 
		replace Previous`v'inmodel=1 if `v'_first`t'==1 //| `v'_second`t'==1
	} //'v'
	local variable "MI stroke amp" // blind ulc" MOVE "//" FOR SENS ANAL 1//Only those 3 events that can happen more than once in the model
	foreach v of local variable {
		replace utility`t' = utility`t' + `v'_disut if `v'_second`t'==1 & `v'_causeddeath`t'!=1 // no disutitity applied to the event that caused death

		replace utility`t' = utility`t' + `v'_disut_subsequent*2 		if Previous`v'inmodel==2
		replace Previous`v'inmodel=2 if `v'_second`t'==1 //& Previous`v'inmodel==1
	}
	
	local s = `t'-1
	generate QALYs`t'= utility`t' if death`t'==0 & ceil(theoreticalFU) >=`t' //If don't die and not censored before the end of year t, QALYs=utility after event disutility applied
	replace QALYs`t'= utility`t'*(theoreticalFU-floor(theoreticalFU)) if death`t'==0 & floor(theoreticalFU)<`t' & ceil(theoreticalFU)==`t' //If don't die but are censored this year, QALYs=utility after event disutility applied. For people who die and are censored in the same year, we assume that they died 6 months through the year and would have been censored afterwards. This is reasonable for the trial analysis, because we know that this patient did die before they were censored
	replace QALYs`t'= utility`t'*0.5 if death`t'==1 //If do die, QALYs=0.5*utility after event disutility applied
	replace QALYs`t'=0 if died_QALYloop==1 | ceil(theoreticalFU)<`t'
	//replace QALYs`t'= QALYs`t' /(1+0.035)^`s' //ADDITIONAL LINE FOR SENSITIVITY ANALYSIS 5
	replace QALYs=	QALYs+QALYs`t'
	replace died_QALYloop=1 if death`t'==1
	//Death will give half of the ongoing disutility from previous events, but none of the utility decrement for the current year if they die of that event. 
} //'t'


***********************ESTIMATING MSE *****************************
capture drop _merge

//To keep trial QALYs and rerun with new model QALY estimate (e.g. from UKPDS-OM1)
capture drop modelQALYs_y1- QALYs7_graph
capture drop modelQALYs_y1-bias

merge 1:1 usubjid using "file with model QALYs, copied from UKPDS-OM2.dta" //Base case OM2


generate totalmodelQALYs=0
forvalues t=1(1)7 {
	display "year="`t'
	replace modelQALYs_y`t' = 0 if ceil(theoreticalFU)<`t' & modelQALYs_y`t'!=. // We disregard any years within the model that are greater than that patient's theoretical follow-up
	replace modelQALYs_y`t' = modelQALYs_y`t'*(modelpredictiondeathiny`t'*1+(1-modelpredictiondeathiny`t')*(theoreticalFU-floor(theoreticalFU))) if floor(theoreticalFU)<`t' & ceil(theoreticalFU)==`t' //The estimates of model QALYs in each year of follow-up already reflect the fact that in a proportion of loops, the participant will die during that year and therefore accrue QALYs for only half the year, regardless of whether they are censored. When calculating model QALYs in the year when the trial participant was administratively censored or withdrew, we therefore only reduced the QALYs for the proportion of loops where the participant did not die in that cycle (〖1-p〗_die). QALYs in the year when the participant was censored (〖months〗_obsserved into the year) equalled QALYs(p_die+(1-p_die )(〖months〗_obsserved/12)). For example, if a participant was censored at 3.4 years and the model predicts that they have a 20% chance of dying in Year 4, we would multiply the Year 4 model QALYs by 20%+(1-20%)*0.4, so that the model prediction of QALYs for that year is reduced by 60% for the model loops where the participant survived Year 4, but not adjusted for the model loops where the participant died in Year 4 (because a half-cycle correction has already been made).  
	replace totalmodelQALYs=totalmodelQALYs+modelQALYs_y`t'
}


******************* Sensitivity analysis 5: excluding QALYs in the year when patients were censored
//After both the trial QALYs and model QALYs have been run, set QALYs to equal 0 after censoring and then add up again
/*
generate TrialQALYs_SA5=0
generate ModelQALYs_SA5=0
forvalues t=1(1)7 {
replace modelQALYs_y`t' = 0 if floor(theoreticalFU)<`t' & ceil(theoreticalFU)==`t'
replace QALYs`t'=0 if floor(theoreticalFU)<`t' & ceil(theoreticalFU)==`t'
replace TrialQALYs_SA5=TrialQALYs_SA5+QALYs`t'
replace ModelQALYs_SA5=ModelQALYs_SA5+modelQALYs_y`t'
}
hist TrialQALYs_SA5
hist ModelQALYs_SA5

generate MSE_SA5=(ModelQALYs_SA5-TrialQALYs_SA5)^2 //squared error: summarise to get averge
generate MAE_SA5=abs(ModelQALYs_SA5-TrialQALYs_SA5)
generate bias_SA5=(ModelQALYs_SA5-TrialQALYs_SA5)
sum MSE_SA5 MAE_SA5 bias_SA5 ModelQALYs_SA5 TrialQALYs_SA5  if ModelQALYs_SA5!=.
regress  TrialQALYs_SA5 ModelQALYs_SA5  if ModelQALYs_SA5!=. //R2

*/


****************Calculating prediction accuracy ******************

generate MSE=(totalmodelQALYs-QALYs)^2 //squared error: summarise to get averge
generate MAE=abs(totalmodelQALYs-QALYs)
generate bias=(totalmodelQALYs-QALYs)
sum MSE MAE bias totalmodelQALYs QALYs  if totalmodelQALYs!=.
regress  QALYs totalmodelQALYs  if totalmodelQALYs!=. //R2

forvalues y=1(1)7 {
generate modelQALYs_y`y'_graph=modelQALYs_y`y' if theoreticalFU>`y'
generate QALYs`y'_graph=QALYs`y' if theoreticalFU>`y'
}
sum modelQALYs_y*_graph if modelQALYs_y1!=.
sum QALYs*_graph if modelQALYs_y1!=.
